# Supplementary material for: Longitudinal Associations between the Neighborhood Built Environment and Cognition in US Older Adults: The Multi-Ethnic Study of Atherosclerosis
Source: Int J Environ Res Public Health. 2021 Jul 28;18(15):7973. doi: 10.3390/ijerph18157973 (PMC8345405; doi:10.3390/ijerph18157973)
Supplement: Supplementary file 1 [file ijerph-18-07973-s001.zip]

Archive with 1 entries (1 files):
- Supplement_Tables_Figs_April17.pdf
